# Supplementary material for: Youth depression in Ethiopia: a comprehensive systematic review and meta-analysis
Source: Child Adolesc Psychiatry Ment Health. 2025 Oct 22;19:115. doi: 10.1186/s13034-025-00971-9 (PMC12542379; doi:10.1186/s13034-025-00971-9)
Supplement: Supplementary file 1 — Supplementary Material 1 [file 13034_2025_971_MOESM1_ESM.zip]

Archive with 4 entries (4 files):
- S1_Rcode..pdf
- S2_excel_ depression_data.xlsx
- S3_PRISMA_Checklist.docx
- S4_Table_3, bias and quality assement.docx
