# Supplementary material for: Youth depression in Ethiopia: a comprehensive systematic review and meta-analysis
Source: Child Adolesc Psychiatry Ment Health. 2025 Oct 22;19:115. doi: 10.1186/s13034-025-00971-9 (PMC12542379; doi:10.1186/s13034-025-00971-9)
Supplement: Supplementary file 1 — Supplementary Material 1 [file 13034_2025_971_MOESM1_ESM.zip › S2_excel_ depression_data.xlsx]

## Sheet: Mental health among youth
s/no	study period	publication year	design	data collection tools	analysis	study setup	participant	mean age	area	region	Authors	Event	mean	Total	response rate %	prevalence of dpression	seprev	Lb of p	UB of p
1	June 18 to July 16, 2022	2023	c/s	Patient Health Questionnaires	multivariate logistic regression analysis	institution	High school students	18.15±1.295	Bahir Dar city	Amhara	Chekol et al.(2023)	129	lower	584	96.9	22.1	1.71695	18.7348	25.4652
2	2, April to 30, May 2018.	2021	c/s	PHQ-9	Linear regression analysis	institution	community resident adolescent	16.83 ±1.3	Jimma town	Oromia	Girma S et al.(2021)	157	lower	561	97.3	28	1.89567	24.2845	31.7155
3	May and June 2016	2019	c/s	BDI-II	multivariable	institution	HIV-positive youth	18.6 ± 3.024	Addis Ababa	Addis Ababa	Abebe et al(2019)	191	lower	537	94.4	35.5	2.06494	31.4527	39.5473
4	May 01 to 30, 2016	2018	c/s	Kocher adolescent depression scale	Multiple logistic regression	institution	orphan centered adolescent	N/A	Addis Ababa	Addis Ababa	Demoze et al.(2018)	169	lower	465	97.4	36.4	2.23127	32.0267	40.7733
5	January 1-30/2019	2020	c/s	PHQ-9	Multiple logistic regression	institution	High school students	N/A	Aksum	Tigray	Tirfeneh et al(2020)	228	lower	630	99.05	36.2	1.91467	32.4472	39.9528
6	March 1 to 31, 2021	2023	c/s	DASS21	multivariable analysis	institution	High school students	17.61±1.83	Sawla	SNNPRS	Abera et al.(2023)	345	higher	663	98.6	52.1	1.94013	48.2974	55.9026
7	June 8 -June 24, 2022	2023	c/s	PHQ-9A	Non-recursive structural equation modeling	institution	High school students	N/A	Gondar town	Amhara	Gebreegziabher et al(2023)	397	higher	1407	98	28.21	1.19974	25.8585	30.5615
8	2021-04-01	2022	c/s	DASS21	logistic regression	institution	High school students	18.59±1.792	North Gojjam	Amhara	Nakie et al.(2022)	349	higher	843	96.1	41.4	1.69643	38.075	44.725
9	March to April 2021	2022	c/s	PHQ-9A	logistic regression	institution	High school students	17.81± 1.47	Bahir Dar city	Amhara	Tarecha et al.(2022)	155	higher	781	96.3	19.8	1.42592	17.0052	22.5948
10	3 July to 7 July 2020	2023	c/s	PHQ-9, GAD-7 and K10 Scale	logistic regression	institution	High school students	16.9 ±1.813	Awash 7 kilo town	Afar	Gebremariam AT et al(2023)	113	lower	392	96.2	28.91	2.28974	24.4221	33.3979
11	April to May 2017	2019	c/s	HADS	logistic regression	institution	Under graduate students	1.61± 0.65	St. Paul Hospital millennium	Addis Ababa	Kebede et al.(2019)	140	lower	273	98.5	51.3	3.02511	45.3708	57.2292
12	April 15 to 30, 2013	2020	c/s	BDI-II	logistic regression	institution	Under graduate students	20.9 ± 2:17	Haramaya University	Harar	Hambisa et al.(2020)	279	higher	1040	98.3	26.8	1.37343	24.1081	29.4919
13	June 30 to July 30, 2020.	2021	c/s	DASS-21	logistic regression	institution	Under graduate students	22.96	Gondar	Amhara	Simegn et al.(2021)	196	lower	423	100	46.3	2.42442	41.5481	51.0519
14	January 03 to 31, 2019	2021	c/s	DASS-21	logistic regression	institution	Under graduate students	22.03±2.62	Arsi	Oromia	Melaku et al.(2021)	139	lower	265	98.1	52.3	3.06822	46.2863	58.3137
15	September 11 to 25, 2020	2023	c/s	CES-D	logistic regression	institution	Under graduate students	N/A	Mizan-Tepi University	SNNPRS	Lelisho et al.(2023)	308	higher	779	100	39.5	1.75149	36.0671	42.9329

## Sheet: sex
	Authors	pub/year	Event.e	Total.e	Event.c	Total.c
1	Chekol et al.(2023)	2023	91	125	34	348
2	Abebe et al.(2019)	2019	105	180	75	340
3	Abera et al.(2023)	2023	153	341	188	511
4	Demoze et al.(2018)	2018	128	288	160	376
5	Hambisa et al.(2020)	2020	174	748	574	951
6	Kebede et al.(2019)	2019	41	81	40	204
7	Lelisho et al.(2023)	2023	305	471	166	755
8	Melaku et al.(2021)	2021	58	136	78	222
9	Nakie et al.(2022)	2022	198	335	137	581
10	Simegn et al.(2021)	2021	96	196	100	368
11	Tarecha et al.(2022)	2022	309	603	294	652
12	Tirfeneh et al.(2020)	2020	226	309	83	511

## Sheet: Residence 
Authors	pub/year	Event.e	Total.e	Event.c	Total.c
Chekol et al.(2023)	2023	19	61	42	500
Abera et al.(2023)	2023	127	341	214	607
Hambisa et al.(2020)	2020	79	274	195	780
Lelisho et al.(2023)	2023	216	471	255	901

## Sheet: Ever alcohol use
Authors	pub/year	Event.e	Total.e	Event.c	Total.c
Chekol et al.(2023)	2023	54	125	71	308
Abebe et al.(2019)	2019	80	180	100	435
Lelisho et al.(2023)	2023	131	308	177	636
Melaku et al.(2021)	2021	56	136	80	228
Tirfeneh et al.(2020)	2020	98	226	128	475
Gebremariam AT et al.(2023)	2023	34	109	75	331

## Sheet: Social support
Authors	pub/year	Event.e	Total.e	Event.c	Total.c
Kebede et al.(2019)	2019	112	138	26	174
Tarecha et al.(2022)	2022	453	603	150	623
Tirfeneh et al.(2020)	2020	184	226	42	335
Abebe et al.(2019)	2019	153	180	27	275
